# Supplementary material for: High-Throughput Non-destructive Phenotyping of Traits that Contribute to Salinity Tolerance in Arabidopsis thaliana
Source: Front Plant Sci. 2016 Sep 28;7:1414. doi: 10.3389/fpls.2016.01414 (PMC5039194; doi:10.3389/fpls.2016.01414)
Supplement: Supplementary file 1 [file Table_1.XLSX]

## Sheet: Table S1
TABLE S1 | Summary of the RGB and greenness traits captured by the high-throughput phenotyping system. Mean trait values of Col-0 and C24 plants 34 days after stratification (DAS) and eleven days after salt or control treatment are summarized. Means were calculated using nine biological replicates per genotype per condition with standard error per trait, genotype and treatment. Growth rates were …
Traits	Description	Units	Col-0 80%		C24 80%		Col-0 60%		C24 60%		Col-0 40%		C24 40%
			Control mean	Salt mean	Control mean	Salt mean	Control mean	Salt mean	Control mean	Salt mean	Control mean	Salt mean	Control mean	Salt mean
Area	Total area covered with plant.	mm2 or pixels	1155 ± 75.1	962 ± 57.2	1597 ± 100.1	1218 ± 125.3	1142 ± 97.8	553 ± 32.1	1184 ± 89.9	702 ± 62.5	1091 ± 117.5	300 ± 23.9	1020 ± 53	415 ± 33.7
Perimeter	Length of the plant perimeter.	mm2 or pixels	531 ± 22.6	469 ± 18.1	567 ± 8.8	455 ± 19.4	506 ± 26.9	356 ± 13.9	485 ± 15.9	346 ± 17.7	492 ± 30.4	244 ± 16.8	467 ± 19.2	260 ± 12.2
Roundness	Ratio between area and perimeter or its convex hull.	Dimensionless	0.052 ± 0.002	0.056 ± 0.006	0.062 ± 0.003	0.072 ± 0.004	0.056 ± 0.003	0.056 ± 0.004	0.063 ± 0.002	0.074 ± 0.004	0.056 ± 0.002	0.066 ± 0.006	0.059 ± 0.002	0.077 ± 0.004
Compactness	Ratio between area and surface of convex hull.		0.452 ± 0.011	0.49 ± 0.024	0.634 ± 0.026	0.645 ± 0.027	0.476 ± 0.012	0.498 ± 0.012	0.583 ± 0.015	0.603 ± 0.02	0.512 ± 0.015	0.511 ± 0.018	0.565 ± 0.014	0.572 ± 0.013
Rotational mass symmetry (RMS)	Difference between convex hull area and circle which has center in plant centroid and radius proportional to area weigted by compactness		0.503 ± 0.046	0.449 ± 0.022	0.374 ± 0.024	0.405 ± 0.037	0.361 ± 0.024	0.421 ± 0.044	0.383 ± 0.04	0.386 ± 0.037	0.481 ± 0.041	0.492 ± 0.034	0.424 ± 0.033	0.456 ± 0.042
Eccentricity	Ratio between the distance of the foci of the ellipse with same variance as a plant and its major axis length.		0.719 ± 0.498	0.174 ± 0.017	0.16 ± 0.008	0.161 ± 0.01	0.196 ± 0.015	0.201 ± 0.012	0.184 ± 0.02	0.142 ± 0.008	0.208 ± 0.014	0.195 ± 0.01	0.169 ± 0.014	0.158 ± 0.014
Slenderness of leaves (SOL)	Ratio between squared sum of leaf lengths and area		41.8 ± 3.67	55.1 ± 10.47	49.7 ± 1.72	40.4 ± 2.97	44.8 ± 5.05	49.1 ± 8.02	47 ± 2.79	30.9 ± 2.12	38.9 ± 2.14	33.3 ± 4.84	41.1 ± 1.72	28.1 ± 1.37
Growth rate (GR1)	Measure of increase in rosette area (mm2) per day	Day-1	50.8 ± 4.25	40 ± 3.45	68.4 ± 4.75	50.6 ± 7.57	49.7 ± 6.23	21.8 ± 1.48	45 ± 4.24	32.4 ± 3.03	42.5 ± 5.54	7.3 ± 1.14	35.6 ± 3.26	15.1 ± 3.22
Growth rate (GR2)			130.8 ± 6.93	91.5 ± 5.65	202 ± 17.59	138.8 ± 16.25	130 ± 5.4	37.9 ± 2.86	142 ± 9.87	71.6 ± 8.26	142 ± 11.91	18.4 ± 1.63	140 ± 8.27	34.9 ± 4.03
Hue 1	[110;111;90]	% Area in pixels	0.475 ± 0.073	0.387 ± 0.091	0.447 ± 0.05	0.345 ± 0.061	0.42 ± 0.093	0.316 ± 0.065	0.409 ± 0.075	0.265 ± 0.028	0.285 ± 0.042	0.388 ± 0.084	0.534 ± 0.065	0.446 ± 0.067
Hue 2	[90;98;58]		4.61 ± 0.819	5.52 ± 0.845	3.78 ± 0.482	3.75 ± 0.672	6.35 ± 0.778	3.07 ± 0.472	5.17 ± 0.858	2.9 ± 0.274	2.67 ± 0.258	5.36 ± 0.674	4.05 ± 0.79	5.66 ± 0.629
Hue 3	[72;84;58]		1.93 ± 0.379	1.36 ± 0.273	3.3 ± 0.43	1.76 ± 0.295	1.06 ± 0.248	2.53 ± 0.79	2.36 ± 0.462	3.18 ± 0.58	2.34 ± 0.368	1.72 ± 0.322	4.14 ± 0.576	2.29 ± 0.475
Hue 4	[73;86;36]		18.5 ± 4.26	25 ± 4.276	13.4 ± 2.741	14.7 ± 2.097	24.2 ± 2.956	18.9 ± 4.274	17.9 ± 2.982	12.5 ± 2.096	11.8 ± 2.026	17.2 ± 2.862	17 ± 3.814	18.8 ± 2.092
Hue 5	[57;71;46]		5.27 ± 0.785	2.55 ± 0.557	11.9 ± 1.237	7.38 ± 0.852	1.22 ± 0.306	5.73 ± 0.941	6 ± 0.688	11.6 ± 1.07	3.98 ± 0.738	3.44 ± 0.714	11.7 ± 1.314	5.59 ± 1.502
Hue 6	[59;71;20]		40.2 ± 2.06	42.6 ± 2.09	32.1 ± 2.6	38.1 ± 3.55	45.4 ± 1.74	38.9 ± 2.95	37.5 ± 2.63	32.2 ± 3.2	43.2 ± 3.49	31 ± 3.66	32.8 ± 2.52	36.8 ± 2.3
Hue 7	[45;55;36]		4.46 ± 1.07	1.21 ± 0.32	12.1 ± 1.72	7.58 ± 1.09	0.46 ± 0.1	5.31 ± 1.62	5.16 ± 0.54	13.1 ± 2.32	5.35 ± 1.86	3.58 ± 1.04	10 ± 1.79	4.53 ± 1.28
Hue 8	[45;54;13]		23.7 ± 4.68	20.7 ± 3.75	22.5 ± 4.67	24.4 ± 5.64	19.6 ± 3.38	24.3 ± 5.18	24.5 ± 4.63	23.5 ± 4.35	29.3 ± 4.41	35 ± 5.15	19.1 ± 4.41	24.8 ± 3.59
Hue 9	[34;38;22]		0.88 ± 0.234	0.787 ± 0.157	0.463 ± 0.225	1.982 ± 0.514	1.24 ± 0.505	0.967 ± 0.282	0.996 ± 0.308	0.833 ± 0.341	0.975 ± 0.225	2.324 ± 0.728	0.555 ± 0.224	1.16 ± 0.326

## Sheet: Table S2
TABLE S2 | Summary of the chlorophyll fluorescence (ChlF) parameters captured by the high-throughput phenotyping system. Mean trait values of Col-0 and C24 plants 34 days after stratification (DAS) and eleven days after salt treatment are summarized. Means were calculated using nine biological replicates per genotype per condition with standard error per trait, genotype and treatment.
Traits	Formula	Description	Col-0 80%		C24 80%		Col-0 60%		C24 60%		Col-0 40%		C24 40%
			Control mean	Salt mean	Control mean	Salt mean	Control mean	Salt mean	Control mean	Salt mean	Control mean	Salt mean	Control mean	Salt mean
Fo	Measured	Minimal fluorescence for dark-adapted state	164 ± 3.1	163 ± 3.71	154 ± 4.26	156 ± 2.87	167 ± 4.22	156 ± 3.16	157 ± 3.02	138 ± 2.95	169 ± 3.49	143 ± 4.03	154 ± 3.02	128 ± 2.86
Fm		Maximal fluorescence for dark-adapted state	933 ± 16.9	985 ± 22.3	880 ± 27	922 ± 18.2	970 ± 26.9	936 ± 18.4	899 ± 19.7	824 ± 18.5	981 ± 21.6	842 ± 20.3	876 ± 17.7	737 ± 20.5
Fo´	F0 /((Fv/Fm)+(F0/Fm´)	Minimal fluorescence for light-adapted state	126 ± 2.29	127 ± 2.78	119 ± 3.26	125 ± 2.33	131 ± 3.26	122 ± 2.29	124 ± 2.36	112 ± 2.57	133 ± 2.78	112 ± 2.94	122 ± 2.38	104 ± 2.54
Fm´	Measured	Maximal fluorescence for light-adapted state	344 ± 6.16	364 ± 7.77	328 ± 9.23	374 ± 7.91	370 ± 9.56	351 ± 5.91	351 ± 7.18	349 ± 9.41	385 ± 8.46	318 ± 7.35	347 ± 7.04	321 ± 10.4
Ft		Instantaneous fluorescence level at time t	245 ± 4.78	248 ± 5.7	239 ± 6.75	267 ± 4.81	252 ± 6.04	249 ± 4.84	247 ± 4.91	260 ± 8.18	251 ± 4.53	221 ± 5.64	240 ± 5.21	247 ± 8.59
Fv	Fm-Fo	Variable fluorescence for dark-adapted state	218 ± 4.05	237 ± 5.17	209 ± 6	249 ± 5.75	240 ± 6.41	229 ± 3.95	227 ± 4.92	237 ± 6.88	252 ± 5.71	206 ± 4.81	226 ± 4.71	217 ± 8.01
Fp	Measured	Peak fluorescence during the initial phase of the Kautsky effect	878 ± 14.6	911 ± 22.8	839 ± 24.5	874 ± 16.8	912 ± 24.4	874 ± 14	856 ± 16.8	780 ± 15.6	926 ± 19	779 ± 15.6	832 ± 14	693 ± 16.8
Fv/Fm	(Fm-Fo)/Fm	Maximal quantum yield of photosystem II (PSII) photochemistry for dark-adapted state	0.823 ± 0.002	0.836 ± 0.002	0.827 ± 0.002	0.829 ± 0.001	0.829 ± 0.001	0.834 ± 0.002	0.827 ± 0.002	0.83 ± 0	0.83 ± 0	0.83 ± 0.002	0.822 ± 0.001	0.827 ± 0.002
Φ(P)	(Fm-F(t))/Fm´	Actual quantum yield of PSII photochemistry for a light-adapted state	0.287 ± 0.008	0.319 ± 0.004	0.273 ± 0.002	0.287 ± 0.005	0.321 ± 0.009	0.291 ± 0.005	0.297 ± 0.004	0.254 ± 0.007	0.348 ± 0.005	0.304 ± 0.006	0.31 ± 0.004	0.232 ± 0.005
Fv´/Fm´	(Fm´-Fo´)/Fm´	Maximal quantum yield of PSII photochemistry for light-adapted state	0.637 ± 0.002	0.651 ± 0.002	0.639 ± 0.001	0.666 ± 0.002	0.647 ± 0.003	0.653 ± 0.003	0.647 ± 0.002	0.678 ± 0.002	0.654 ± 0.002	0.65 ± 0.004	0.65 ± 0.002	0.675 ± 0.004
qP	(Fm´-F(t))/(Fm´-Fo´)	Coefficient of photochemical quenching which estimates fraction of the open PSII reaction centers	0.45 ± 0.012	0.489 ± 0.005	0.428 ± 0.003	0.429 ± 0.007	0.491 ± 0.014	0.447 ± 0.007	0.457 ± 0.006	0.376 ± 0.01	0.529 ± 0.008	0.467 ± 0.006	0.478 ± 0.005	0.346 ± 0.007
Φ(NO)	F(t)/Fm	Quantum yield of constitutive non-regulatory (basal or dark) non-photochemical dissipation processes	0.263 ± 0.002	0.252 ± 0.002	0.271 ± 0.002	0.29 ± 0.004	0.26 ± 0.004	0.266 ± 0.002	0.275 ± 0.002	0.316 ± 0.005	0.257 ± 0.002	0.263 ± 0.002	0.273 ± 0.001	0.335 ± 0.005
Φ(NPQ)	(F(t)/Fm´)-(F(t))/Fm)	Quantum yield of regulatory non-photochemical quenching	0.451 ± 0.007	0.43 ± 0.003	0.456 ± 0.001	0.425 ± 0.005	0.421 ± 0.007	0.442 ± 0.003	0.429 ± 0.003	0.43 ± 0.003	0.397 ± 0.003	0.433 ± 0.004	0.417 ± 0.003	0.433 ± 0.002
NPQ	(Fm-Fm´)/Fm´	Non-photochemical quenching which estimates the rate constant for heat loss from PSII	1.717 ± 0.022	1.708 ± 0.021	1.681 ± 0.014	1.469 ± 0.033	1.618 ± 0.024	1.663 ± 0.01	1.564 ± 0.016	1.363 ± 0.02	1.546 ± 0.007	1.649 ± 0.015	1.524 ± 0.01	1.298 ± 0.025
PQ	(Fm/F(t))-(Fm/Fm´)	Photochemical quenching	1.09 ± 0.036	1.266 ± 0.022	1.007 ± 0.013	0.989 ± 0.024	1.233 ± 0.052	1.1 ± 0.028	1.079 ± 0.023	0.812 ± 0.036	1.353 ± 0.031	1.158 ± 0.029	1.133 ± 0.018	0.698 ± 0.024
qN	(Fm-Fm´)/Fv	Coefficient of non-photochemical quenching which estimates fraction of variable chlorophyll fluorescence quenched by non-photochemical processes	0.729 ± 0.003	0.724 ± 0.003	0.724 ± 0.002	0.686 ± 0.005	0.714 ± 0.004	0.719 ± 0.002	0.707 ± 0.003	0.668 ± 0.004	0.704 ± 0.002	0.718 ± 0.003	0.701 ± 0.002	0.658 ± 0.005
Rfd	Fp-F(t)/ F(t)	Ratio of fluorescence decay	2.586 ± 0.033	2.677 ± 0.041	2.518 ± 0.032	2.279 ± 0.048	2.623 ± 0.057	2.514 ± 0.03	2.468 ± 0.03	2.007 ± 0.055	2.68 ± 0.03	2.527 ± 0.04	2.476 ± 0.021	1.817 ± 0.048

## Sheet: Table S3
TABLE S3 | Individual trait contributions were determined by the eigenvalue calculations per principal component (PC). PCs were determined at Day 7 of the salt stress imposition in Col-0 and C24 plants in the selected ChlF traits (Fo, Fm, Fv, Fp, Ft, Fq, Fv/Fm, Fv´/Fm´, Φ(P), NPQ, qN, qP, and Rfd) in steady-states ChlF levels (Lss) as well as in three dark-adapted states (D1, D2 and D3). The firs…
	PC contributions
Traits	PC1	PC2	PC3	PC4	PC5
Fo	0.0193514	0.0111758	0.000632237	0.000164562	0.00347002
Fm	0.0222851	0.00599696	0.000704566	0.000548114	0.000297376
Fv	0.0225132	0.00514371	0.000707799	0.000633546	0.000960723
Fp	0.0209786	0.00609734	0.00110577	2.07934e-05	0.000980334
Fm_L1	0.0224562	0.0059166	0.000916598	0.000234675	0.000242394
Fm_L2	0.0251609	0.000536028	0.00052343	0.000894842	0.000951996
Fm_L3	0.0240028	0.00114333	1.41077e-05	0.00394254	0.00185736
Fm_L4	0.021388	0.00338289	0.00659375	0.000749708	0.000217146
Fm_Lss	0.0183101	0.00208234	0.0127405	1.63411e-06	0.00223642
Fm_D1	0.0167123	0.00152622	0.00537878	0.0297669	0.000331132
Fm_D2	0.0217097	0.00612168	0.000342253	0.00534384	0.000193921
Fm_D3	0.0219652	0.00628854	0.000976941	0.00203498	1.47823e-05
Ft_L1	0.0214392	0.00839876	0.000386061	3.04245e-05	0.000280822
Ft_L2	0.0238745	0.00269527	8.56066e-07	0.00142089	0.00233398
Ft_L3	0.0239583	0.000187545	0.000210895	0.00631182	0.00280582
Ft_L4	0.0192336	0.00112604	0.0163342	0.0008845	8.36889e-05
Ft_Lss	0.0143125	4.52449e-05	0.029042	1.0556e-05	0.000201712
Ft_D1	0.0156831	0.0114664	0.00725242	0.0053048	0.00176249
Ft_D2	0.019771	0.00766095	0.000201159	0.00163044	0.0109748
Ft_D3	0.020089	0.00793634	3.36803e-05	0.00111272	0.00995287
Fo_L1	0.0194102	0.0111014	0.000667784	0.000131819	0.00341464
Fo_L2	0.0206739	0.00891846	0.000608898	2.98369e-06	0.00285074
Fo_L3	0.0225856	0.00549663	0.000393135	0.00015001	0.00198322
Fo_L4	0.023252	0.00369265	9.84586e-05	8.10479e-06	0.00366233
Fo_Lss	0.0224972	0.00391355	0.000582701	6.26422e-05	0.00506648
Fo_D1	0.0196	0.0101785	3.22466e-05	0.00200562	0.00335691
Fo_D2	0.0193288	0.0111888	0.000563043	0.000482643	0.00345236
Fo_D3	0.019324	0.0111655	0.000678186	0.000288112	0.00362652
Fv_L1	0.0227236	0.00506216	0.000953464	0.00025353	0.000845319
Fv_L2	0.0251162	0.000101139	0.000491024	0.00122647	0.00205292
Fv_L3	0.0227683	0.00264266	7.51002e-07	0.00483979	0.00323603
Fv_L4	0.0189118	0.00671393	0.00867381	0.000993275	1.3895e-05
Fv_Lss	0.0151056	0.00516912	0.0168227	3.41922e-07	0.00143638
Fv_D1	0.0149036	0.000636348	0.00743139	0.0365657	0.00106538
Fv_D2	0.0218053	0.00518791	0.000298794	0.00683255	0.000802382
Fv_D3	0.0221901	0.0054273	0.00102697	0.00252287	0.000261686
Fq_L1	0.00712477	0.00814303	0.00951712	0.0304831	1.39099e-05
Fq_L2	0.0138506	0.0117601	0.0135151	0.000207607	0.00304725
Fq_L3	0.0146109	0.0132123	0.00697645	0.000610869	0.000101733
Fq_L4	0.01548	0.0126724	0.00628965	0.000149983	0.00641412
Fq_Lss	0.0158765	0.011896	0.00120723	9.76991e-05	0.00974773
Fq_D1	0.0154255	0.000361454	0.00444675	0.0364731	0.00111722
Fq_D2	0.0213603	0.00546175	0.000757396	0.00655717	0.00228628
Fq_D3	0.0218112	0.00571024	0.00163656	0.00225617	0.000949222
Fv/Fm	0.00201838	0.00651364	2.97125e-06	0.0028816	0.0653704
Fv/Fm_L1	0.00536427	0.00397231	4.77511e-05	0.000879388	0.0505466
Fv/Fm_L2	0.00784828	0.0172482	1.06555e-07	0.00567308	0.027115
Fv/Fm_L3	0.00682762	0.0236593	0.000647563	0.0111711	0.0198332
Fv/Fm_L4	0.00363363	0.0315293	0.0132397	0.00186142	0.00294139
Fv/Fm_Lss	0.00118788	0.026012	0.0253181	8.25083e-05	2.53304e-05
Fv/Fm_D1	3.0628e-05	0.00678285	0.0211366	0.0522461	0.0193145
Fv/Fm_D2	0.00094359	0.00395137	0.000453552	0.0198827	0.0813273
Fv/Fm_D3	0.00314773	0.00193174	0.000784399	0.00553261	0.0538993
Φ(P)_L1	0.000832462	0.0227125	0.00570564	0.02351	0.00025441
Φ(P)_L2	0.000599728	0.0298304	0.0171195	0.00151321	0.00913231
Φ(P)_L3	0.000774101	0.0248281	0.01618	0.00954449	0.00635586
Φ(P)_L4	0.00103171	0.0119294	0.0466016	7.34986e-05	0.011441
Φ(P)_Lss	0.00251578	0.0160227	0.0350713	0.000200242	0.0109757
Φ(P)_D1	0.000724743	0.0127128	1.0113e-05	0.0407432	0.0182151
Φ(P)_D2	5.85669e-07	0.000758501	0.0106914	0.0070637	0.114235
Φ(P)_D3	0.00104207	0.000305953	0.00923567	0.00257998	0.115076
NPQ_L1	0.00290278	0.00111928	0.0024396	0.0126292	0.000136207
NPQ_L2	0.00713503	0.0202775	4.89105e-05	0.0258501	0.00243586
NPQ_L3	0.00629592	0.0243923	0.000793344	0.0201204	0.002039
NPQ_L4	0.0020482	0.0295262	0.0194347	0.00460682	0.00248585
NPQ_Lss	0.000321033	0.0218777	0.0304623	0.000592203	0.00799474
NPQ_D1	0.00128474	0.00354388	0.0238956	0.0576465	8.5891e-05
NPQ_D2	0.000852552	2.3251e-05	0.00197511	0.0898856	0.000187164
NPQ_D3	2.37304e-05	0.000649964	0.00168228	0.0313752	0.00838293
qN_L1	0.00404766	4.01529e-05	0.00374631	0.00648877	0.000293222
qN_L2	0.00776201	0.0199655	1.45432e-05	0.0254215	0.00328519
qN_L3	0.00666007	0.024674	0.000898199	0.0185842	0.003245
qN_L4	0.00214949	0.0286962	0.0208596	0.00431273	0.00179516
qN_Lss	0.000361398	0.0219283	0.0308287	0.000399372	0.00616227
qN_D1	0.00124805	0.00392315	0.0255174	0.0547849	1.06465e-05
qN_D2	0.000881473	4.30557e-05	0.00269399	0.0879494	0.000516353
qN_D3	7.48593e-05	0.000578894	0.000676196	0.0325585	0.00865685
qP_L1	0.000854121	0.0218011	0.0044364	0.0304744	0.00057678
qP_L2	0.00045675	0.0269792	0.0191337	0.00238194	0.0137037
qP_L3	0.000160208	0.0199414	0.0213293	0.01596	0.0115476
qP_L4	0.000288424	0.00510352	0.0579079	0.000485395	0.0156218
qP_Lss	0.00162709	0.00624604	0.05311	0.000294484	0.0122366
qP_D1	0.00133944	0.00215963	0.0306736	0.000921573	2.29993e-06
qP_D2	0.00021852	0.000496892	0.0161632	0.000783725	0.0627058
qP_D3	2.68556e-05	0.00200975	0.0202876	0.00172805	0.058006
Rfd_L1	0.00575788	0.00772007	0.00191158	0.00203111	0.00162556
Rfd_L2	0.010005	0.00168374	0.00723712	0.0154702	0.00481656
Rfd_L3	0.00824399	0.0147156	0.00396414	0.0216767	0.00229173
Rfd_L4	0.00211897	0.015925	0.0408678	0.00231009	0.000683291
Rfd_Lss	7.94664e-05	0.00693898	0.0583735	0.000104911	0.00316685

## Sheet: Table S4
TABLE S4 | Mann-Whitney U test of chlorophyll fluorescence (ChlF) parameters with continuity correction of the nine Arabidopsis accessions. All measured ChlF parameters (Table S2), captured from the light curve protocol, were examined for significant salt-induced changes throughout the seven days of salt stress exposure. All studied parameters were captured at the four increasing light intensitie…
Accession	Col-0								Rsch								Ler								Can								C24								Te								Nd
Traits / Days	Day 0	Day 1	Day 2	Day 3	Day 4	Day 5	Day 6	Day 7	Day 0	Day 1	Day 2	Day 3	Day 4	Day 5	Day 6	Day 7	Day 0	Day 1	Day 2	Day 3	Day 4	Day 5	Day 6	Day 7	Day 0	Day 1	Day 2	Day 3	Day 4	Day 5	Day 6	Day 7	Day 0	Day 1	Day 2	Day 3	Day 4	Day 5	Day 6	Day 7	Day 0	Day 1	Day 2	Day 3	Day 4	Day 5	Day 6	Day 7	Day 0
Fo	0.559101	0.282763	0.58473	0.806474	0.299995	0.266215	0.220618	0.136564	0.958122	0.958122	1	0.874826	0.958122	0.636503	0.494837	0.792896	0.494837	0.156255	0.563524	0.636503	1	0.958122	0.792896	0.713192	0.948533	0.227148	0.713192	0.563524	0.37203	0.227148	0.270149	0.318426	0.227148	0.156255	0.494837	0.494837	0.156255	0.318426	0.103563	0.127809	0.227148	0.713192	0.713192	0.958122	0.318426	0.430898	0.563524	0.494837	0.318426
Fm	0.72031	0.53403	0.984965	0.835784	0.509539	0.417762	0.417762	0.317914	0.958122	0.792896	1	0.318426	0.494837	0.430898	0.37203	0.430898	0.563524	0.318426	0.792896	0.563524	0.874826	0.958122	0.713192	0.37203	0.948533	0.189264	0.713192	0.713192	0.636503	0.318426	0.494837	0.713192	0.318426	0.563524	0.874826	0.713192	0.270149	0.318426	0.0831239	0.156255	0.318426	0.958122	0.958122	0.636503	0.874826	0.958122	0.958122	0.958122	0.227148
Fm_L1	0.984965	0.53403	0.777432	0.299995	0.692302	0.46238	0.235149	0.806474	0.958122	0.563524	0.874826	0.874826	0.713192	0.713192	0.563524	0.713192	0.563524	0.874826	0.636503	0.430898	0.37203	0.318426	0.430898	0.270149	0.651379	0.270149	0.958122	0.874826	0.430898	0.227148	0.636503	0.563524	0.958122	0.792896	0.713192	0.713192	0.189264	0.563524	0.227148	0.0831239	0.874826	0.636503	0.792896	0.792896	0.792896	0.874826	0.713192	0.494837	0.0660828
Fm_L2	0.637561	0.835784	0.375785	0.895055	0.0620981	0.117797	0.146774	0.0249304	0.792896	0.563524	0.0135878	0.189264	0.0100821	0.0181296	0.0313249	0.0660828	0.270149	0.958122	0.563524	0.958122	0.874826	0.713192	0.713192	0.494837	0.846451	0.189264	0.103563	0.636503	0.0660828	0.0660828	0.127809	0.127809	0.874826	0.874826	0.494837	0.37203	0.103563	0.318426	0.0405697	0.0405697	0.792896	0.563524	0.318426	0.713192	0.0831239	0.270149	0.156255	0.0313249	0.0239493
Fm_L3	0.806474	0.336519	0.036463	0.206742	0.000563707	0.00212899	0.00443427	0.000743201	0.713192	0.227148	0.0239493	0.189264	0.0181296	0.00740591	0.00740591	0.0181296	0.713192	0.958122	0.494837	0.430898	0.318426	0.563524	0.430898	0.227148	0.846451	0.0239493	0.0100821	0.494837	0.0100821	0.0181296	0.0239493	0.0239493	0.958122	0.792896	0.270149	0.270149	0.0038763	0.0405697	0.00276182	0.0239493	0.874826	0.270149	0.0831239	0.103563	0.0239493	0.103563	0.0660828	0.0520305	0.0660828
Fm_L4	0.835784	0.146774	0.036463	0.19351	0.00111388	0.00097463	0.000743201	0.000238196	0.713192	0.318426	0.0831239	0.37203	0.0660828	0.0038763	0.0313249	0.0100821	0.792896	0.792896	0.270149	0.189264	0.37203	0.37203	0.318426	0.127809	0.846451	0.0313249	0.0520305	0.318426	0.0405697	0.0405697	0.103563	0.0405697	0.494837	0.270149	0.270149	0.318426	0.0019477	0.0181296	0.000939209	0.0239493	0.37203	0.0660828	0.0405697	0.103563	0.0313249	0.103563	0.0831239	0.0405697	0.189264
Ft_L1	0.835784	0.895055	0.180912	0.180912	0.266215	0.235149	0.299995	0.637561	0.792896	0.494837	0.792896	0.494837	0.563524	0.37203	0.227148	0.563524	0.318426	0.494837	0.636503	0.713192	0.430898	0.636503	0.713192	0.636503	0.948533	0.127809	0.430898	0.792896	0.430898	0.494837	0.636503	0.563524	0.430898	0.494837	0.636503	0.874826	0.792896	0.874826	0.874826	0.430898	0.494837	0.958122	0.958122	0.958122	0.958122	0.874826	0.494837	0.958122	0.430898
Ft_L2	0.984965	0.984965	0.610892	0.417762	0.664708	0.53403	0.282763	0.0620981	0.792896	0.792896	0.713192	0.792896	0.494837	0.430898	0.318426	0.563524	0.494837	0.189264	0.958122	0.874826	0.874826	0.958122	0.958122	0.958122	0.948533	0.0520305	0.318426	0.713192	0.37203	0.318426	0.318426	0.37203	0.430898	0.430898	0.792896	0.792896	0.563524	0.430898	0.227148	0.227148	0.636503	0.958122	0.792896	0.792896	0.227148	0.37203	0.270149	0.270149	0.430898
Ft_L3	0.984965	0.46238	0.559101	0.984965	0.03322	0.0225977	0.0204571	0.00241387	0.563524	0.563524	0.37203	0.792896	0.189264	0.227148	0.0660828	0.127809	0.430898	0.270149	0.636503	0.636503	0.636503	0.713192	0.494837	0.270149	0.948533	0.0520305	0.156255	0.563524	0.156255	0.127809	0.0831239	0.103563	0.37203	0.430898	0.958122	0.713192	0.227148	0.189264	0.0520305	0.156255	0.430898	0.494837	0.227148	0.713192	0.0660828	0.227148	0.0660828	0.0520305	0.270149
Ft_L4	0.777432	0.19351	0.336519	0.924933	0.0184955	0.0122002	0.00628693	0.000489955	0.713192	0.318426	0.494837	0.958122	0.189264	0.227148	0.0660828	0.127809	0.494837	0.189264	0.494837	0.636503	0.563524	0.713192	0.318426	0.227148	0.846451	0.0660828	0.270149	0.494837	0.156255	0.189264	0.0831239	0.103563	0.430898	0.227148	0.874826	0.563524	0.0831239	0.189264	0.00740591	0.156255	0.430898	0.227148	0.156255	0.430898	0.127809	0.127809	0.127809	0.0660828	0.563524
Fo_L1	0.692302	0.439746	0.664708	0.895055	0.610892	0.610892	0.559101	0.336519	0.874826	0.958122	0.958122	0.958122	0.958122	0.636503	0.636503	0.874826	0.563524	0.156255	0.713192	0.958122	0.958122	0.958122	0.958122	0.958122	0.948533	0.227148	0.792896	0.636503	0.318426	0.189264	0.227148	0.270149	0.270149	0.189264	0.494837	0.563524	0.156255	0.37203	0.156255	0.127809	0.636503	0.792896	0.792896	0.958122	0.37203	0.636503	0.636503	0.37203	0.270149
Fo_L2	0.72031	0.509539	0.417762	0.835784	0.157558	0.146774	0.146774	0.0675636	0.792896	0.792896	0.713192	0.792896	0.563524	0.874826	0.563524	0.713192	0.563524	0.189264	0.713192	0.713192	0.958122	0.958122	0.958122	0.792896	0.948533	0.127809	0.494837	0.563524	0.227148	0.127809	0.127809	0.227148	0.37203	0.318426	0.430898	0.494837	0.103563	0.37203	0.0660828	0.127809	0.430898	0.713192	0.430898	0.713192	0.156255	0.318426	0.227148	0.103563	0.189264
Fo_L3	0.72031	0.317914	0.157558	0.509539	0.030227	0.0184955	0.0274687	0.0135639	0.874826	0.563524	0.563524	0.874826	0.563524	0.430898	0.430898	0.636503	0.563524	0.227148	0.494837	0.563524	0.636503	0.958122	0.636503	0.563524	0.948533	0.0831239	0.227148	0.494837	0.127809	0.127809	0.103563	0.156255	0.318426	0.270149	0.37203	0.494837	0.0660828	0.156255	0.0135878	0.103563	0.37203	0.318426	0.189264	0.430898	0.103563	0.156255	0.227148	0.127809	0.270149
Fo_L4	0.637561	0.206742	0.157558	0.46238	0.036463	0.0150605	0.0184955	0.00560362	0.874826	0.563524	0.494837	0.958122	0.713192	0.563524	0.494837	0.636503	0.563524	0.189264	0.430898	0.494837	0.563524	0.958122	0.636503	0.494837	0.948533	0.0831239	0.318426	0.563524	0.127809	0.156255	0.156255	0.156255	0.318426	0.156255	0.318426	0.37203	0.0660828	0.103563	0.00740591	0.0831239	0.318426	0.156255	0.127809	0.189264	0.156255	0.227148	0.430898	0.189264	0.318426
Fv/Fm	0.030227	0.0098322	0.0150605	0.355811	0.180912	0.439746	0.396438	0.180912	0.227148	0.0038763	0.0019477	0.00538526	0.000939209	0.00276182	0.00276182	0.000939209	0.430898	0.0405697	0.0831239	0.874826	0.713192	0.636503	0.874826	0.792896	0.948533	0.318426	0.713192	0.0831239	0.0660828	0.0100821	0.0019477	0.00135951	0.0019477	0.0660828	0.0313249	0.0313249	0.156255	0.227148	0.636503	0.713192	0.189264	0.0313249	0.0239493	0.0660828	0.0135878	0.0135878	0.0239493	0.0181296	0.318426
Fv´/Fm´_L1	0.19351	0.000238196	0.03322	5.97449e-05	0.00273326	0.00111388	9.58937e-05	0.0167006	0.494837	0.0181296	0.958122	0.792896	0.958122	0.958122	0.227148	0.563524	0.563524	0.0313249	0.00740591	0.0405697	0.103563	0.0239493	0.0405697	0.0831239	0.948533	0.792896	0.37203	0.0239493	0.37203	0.318426	0.103563	0.156255	0.270149	0.103563	0.636503	0.318426	0.713192	0.227148	0.874826	0.0520305	0.0313249	0.0100821	0.0660828	0.0405697	0.0181296	0.0405697	0.0313249	0.318426	0.0831239
Fv´/Fm´_L2	0.417762	0.0109595	0.396438	0.777432	0.117797	0.266215	0.924933	0.180912	0.227148	0.713192	0.00740591	0.270149	0.0019477	0.0038763	0.00740591	0.0313249	0.563524	0.0405697	0.0313249	0.270149	0.713192	0.636503	0.318426	0.563524	0.561276	0.874826	0.563524	0.494837	0.874826	0.37203	0.494837	0.958122	0.494837	0.227148	0.792896	0.792896	0.792896	0.494837	0.0831239	0.0520305	0.189264	0.0831239	0.636503	0.227148	0.0520305	0.430898	0.430898	0.0405697	0.189264
Fv´/Fm´_L3	0.46238	0.835784	0.00309083	0.0204571	0.000319133	0.00309083	0.0204571	0.00144911	0.270149	0.127809	0.0019477	0.0181296	0.000939209	0.00135951	0.0019477	0.0239493	0.227148	0.227148	0.636503	0.430898	0.227148	0.189264	0.958122	0.227148	0.746886	0.227148	0.0405697	0.227148	0.0831239	0.0181296	0.0405697	0.0313249	0.713192	0.318426	0.792896	0.227148	0.0038763	0.00740591	0.00740591	0.0405697	0.430898	0.713192	0.0100821	0.0135878	0.00276182	0.0313249	0.00276182	0.00740591	0.37203
Fv´/Fm´_L4	0.53403	0.375785	0.0088094	0.036463	0.000176832	0.000238196	0.00241387	1.34286e-05	0.430898	0.0239493	0.0135878	0.0313249	0.0019477	0.0019477	0.00538526	0.0100821	0.430898	0.127809	0.792896	0.0405697	0.0831239	0.0831239	0.874826	0.0831239	0.948533	0.127809	0.0239493	0.227148	0.0660828	0.0313249	0.0660828	0.00538526	0.792896	0.792896	0.958122	0.189264	0.0038763	0.00538526	0.0019477	0.0135878	0.636503	0.0135878	0.00538526	0.0100821	0.0100821	0.00740591	0.00740591	0.00538526	0.494837
Φ(P)_L1	0.417762	0.109205	0.0150605	0.126911	0.039972	0.375785	0.748699	0.396438	0.958122	0.958122	0.0100821	0.494837	0.127809	0.189264	0.227148	0.189264	0.0520305	0.318426	0.636503	0.430898	0.958122	0.318426	0.103563	0.0831239	0.746886	0.636503	0.430898	0.318426	0.874826	0.958122	0.37203	0.792896	0.270149	0.874826	0.00538526	0.0135878	0.0135878	0.0181296	0.0520305	0.000939209	0.0135878	0.0181296	0.958122	0.494837	0.103563	0.270149	0.0520305	0.00538526	0.0520305
Φ(P)_L2	0.299995	0.439746	0.00788273	0.00628693	0.000368651	0.0478542	0.375785	0.0570036	0.430898	0.563524	0.0019477	0.0660828	0.00135951	0.00740591	0.0520305	0.0313249	0.0239493	0.0239493	0.318426	0.430898	0.713192	0.874826	0.318426	0.189264	0.561276	0.958122	0.563524	0.874826	0.270149	0.156255	0.156255	0.318426	0.430898	0.0660828	0.0100821	0.00740591	0.00740591	0.0135878	0.0181296	0.0135878	0.127809	0.0405697	0.792896	0.0660828	0.00538526	0.127809	0.0181296	0.0135878	0.0239493
Φ(P)_L3	0.48565	0.417762	0.000368651	0.000489955	5.08895e-05	0.00164956	0.0437635	0.00127133	0.713192	0.227148	0.0019477	0.0239493	0.0019477	0.00276182	0.0405697	0.189264	0.0313249	0.318426	0.792896	0.563524	0.103563	0.494837	0.563524	0.792896	0.948533	0.227148	0.127809	0.270149	0.0239493	0.0313249	0.270149	0.430898	0.636503	0.713192	0.0239493	0.0038763	0.0038763	0.00276182	0.0038763	0.0520305	0.227148	0.430898	0.0100821	0.0100821	0.0038763	0.0239493	0.00276182	0.0313249	0.0405697
Φ(P)_L4	0.355811	0.336519	0.00241387	0.000743201	0.000205372	0.000489955	0.250346	0.00097463	0.958122	0.37203	0.0038763	0.0313249	0.0239493	0.00740591	0.0520305	0.103563	0.227148	0.103563	0.37203	0.0831239	0.189264	0.318426	0.563524	0.713192	0.651379	0.189264	0.103563	0.0313249	0.0405697	0.0660828	0.494837	0.494837	0.636503	0.270149	0.0831239	0.0313249	0.0135878	0.0038763	0.00740591	0.0660828	0.318426	0.0520305	0.00740591	0.0100821	0.0313249	0.189264	0.227148	0.792896	0.270149
NPQ_L1	0.439746	0.0109595	0.439746	0.0088094	0.0478542	0.00349056	0.000563707	0.00443427	0.713192	0.227148	0.103563	0.563524	0.127809	0.270149	0.874826	0.270149	0.713192	0.103563	0.0135878	0.00740591	0.0831239	0.0100821	0.00740591	0.00538526	0.746886	0.713192	0.189264	0.0660828	0.713192	0.713192	0.792896	0.494837	0.636503	0.37203	0.958122	0.563524	0.713192	0.430898	0.958122	0.0135878	0.0831239	0.0135878	0.189264	0.874826	0.958122	0.189264	0.270149	0.713192	0.0831239
NPQ_L2	0.610892	0.157558	0.0796829	0.924933	0.0734189	0.180912	0.58473	0.0437635	0.156255	0.0313249	0.00135951	0.00740591	0.000939209	0.0019477	0.00276182	0.00276182	0.494837	0.0520305	0.127809	0.156255	0.958122	0.156255	0.0831239	0.127809	0.561276	0.874826	0.494837	0.874826	0.156255	0.156255	0.103563	0.156255	0.792896	0.37203	0.563524	0.318426	0.227148	0.0520305	0.0520305	0.0100821	0.37203	0.227148	0.0313249	0.0313249	0.00740591	0.0520305	0.0405697	0.0520305	0.189264
NPQ_L3	0.664708	0.509539	0.000319133	0.00187525	1.88896e-05	0.000319133	0.00187525	5.97449e-05	0.227148	0.0135878	0.000939209	0.000939209	0.000939209	0.000939209	0.00135951	0.00538526	0.227148	0.636503	0.636503	0.713192	0.0405697	0.103563	0.792896	0.270149	0.651379	0.0831239	0.0405697	0.0520305	0.0135878	0.0100821	0.00538526	0.0019477	0.874826	0.792896	0.0313249	0.0660828	0.00135951	0.00276182	0.00740591	0.0100821	0.563524	0.127809	0.0019477	0.00276182	0.000939209	0.00135951	0.000939209	0.0019477	0.37203
NPQ_L4	0.984965	0.00560362	5.97449e-05	0.00144911	2.70301e-06	5.58718e-06	5.08895e-05	1.54561e-06	0.156255	0.00538526	0.0019477	0.000939209	0.00135951	0.000939209	0.0019477	0.00538526	0.563524	0.494837	0.227148	0.189264	0.0313249	0.0239493	0.494837	0.0405697	0.561276	0.0181296	0.103563	0.0405697	0.0100821	0.0038763	0.0038763	0.0019477	0.636503	0.227148	0.0239493	0.0520305	0.000939209	0.0100821	0.00276182	0.0100821	0.958122	0.0019477	0.00135951	0.0019477	0.00135951	0.000939209	0.00135951	0.000939209	0.958122
qN_L1	0.417762	0.00788273	0.282763	0.00241387	0.0204571	0.000319133	0.000152054	0.00144911	0.636503	0.103563	0.103563	0.636503	0.127809	0.37203	0.874826	0.494837	0.713192	0.103563	0.0135878	0.00740591	0.0660828	0.0100821	0.00740591	0.00538526	0.746886	0.636503	0.318426	0.0660828	0.636503	0.713192	0.958122	0.37203	0.636503	0.494837	0.874826	0.563524	0.713192	0.430898	0.792896	0.0313249	0.0831239	0.00538526	0.0405697	0.37203	0.318426	0.103563	0.0831239	0.792896	0.127809
qN_L2	0.610892	0.0935128	0.220618	0.53403	0.250346	0.266215	0.692302	0.0935128	0.189264	0.156255	0.00276182	0.00740591	0.000939209	0.00135951	0.00276182	0.00276182	0.494837	0.0313249	0.127809	0.227148	0.958122	0.318426	0.103563	0.189264	0.651379	0.958122	0.494837	0.958122	0.318426	0.127809	0.0660828	0.156255	0.958122	0.494837	0.636503	0.636503	0.318426	0.0831239	0.0520305	0.0313249	0.318426	0.0313249	0.318426	0.0831239	0.0135878	0.103563	0.0520305	0.0135878	0.189264
qN_L3	0.559101	0.865325	0.000743201	0.00309083	2.64271e-05	0.000368651	0.00164956	4.3288e-05	0.318426	0.0405697	0.00135951	0.000939209	0.000939209	0.000939209	0.00135951	0.0038763	0.270149	0.563524	0.792896	0.636503	0.0405697	0.0831239	0.792896	0.189264	0.746886	0.0831239	0.0405697	0.0660828	0.0239493	0.0038763	0.00276182	0.00276182	0.958122	0.494837	0.0660828	0.103563	0.000939209	0.00276182	0.00740591	0.0239493	0.430898	0.636503	0.00740591	0.0038763	0.000939209	0.00135951	0.000939209	0.00135951	0.430898
qN_L4	0.954917	0.0249304	0.000205372	0.00187525	5.58718e-06	5.58718e-06	8.20127e-05	1.54561e-06	0.270149	0.0100821	0.00538526	0.0019477	0.00135951	0.00135951	0.0019477	0.0038763	0.713192	0.494837	0.494837	0.156255	0.0520305	0.0135878	0.636503	0.0313249	0.948533	0.0239493	0.0520305	0.103563	0.0135878	0.00740591	0.00740591	0.00135951	0.958122	0.227148	0.0135878	0.127809	0.000939209	0.0100821	0.0019477	0.0135878	0.874826	0.00740591	0.00276182	0.0019477	0.000939209	0.000939209	0.00135951	0.000939209	0.958122
qP_L1	0.53403	0.924933	0.000238196	0.00097463	0.000205372	0.00212899	0.0620981	0.00628693	0.958122	0.494837	0.00740591	0.430898	0.103563	0.103563	0.127809	0.127809	0.0135878	0.636503	0.563524	0.713192	0.713192	0.792896	0.430898	0.189264	0.651379	0.792896	0.37203	0.874826	0.318426	0.636503	0.0831239	0.37203	0.270149	0.636503	0.00538526	0.0135878	0.00740591	0.0135878	0.0239493	0.000939209	0.0405697	0.227148	0.189264	0.156255	0.00538526	0.0239493	0.00538526	0.00276182	0.0831239
qP_L2	0.439746	0.984965	0.00111388	0.000563707	1.88896e-05	0.0088094	0.146774	0.00443427	0.958122	0.636503	0.0019477	0.0520305	0.00538526	0.0135878	0.156255	0.103563	0.00740591	0.103563	0.563524	0.636503	0.494837	0.713192	0.189264	0.270149	0.746886	0.958122	0.713192	0.792896	0.103563	0.127809	0.0831239	0.430898	0.270149	0.318426	0.00740591	0.0181296	0.00538526	0.0135878	0.0313249	0.0135878	0.0831239	0.0831239	0.37203	0.0831239	0.00276182	0.0520305	0.00740591	0.0038763	0.0181296
qP_L3	0.748699	0.317914	0.000205372	9.58937e-05	1.12992e-05	0.00111388	0.117797	0.0249304	0.792896	0.37203	0.0019477	0.0313249	0.0181296	0.0100821	0.227148	0.494837	0.0181296	0.318426	0.318426	0.430898	0.156255	0.636503	0.636503	0.318426	0.746886	0.37203	0.37203	0.156255	0.0100821	0.0660828	0.37203	0.713192	0.494837	0.494837	0.0135878	0.0038763	0.0038763	0.0038763	0.00740591	0.0520305	0.270149	0.494837	0.0135878	0.0100821	0.0135878	0.0520305	0.0313249	0.874826	0.0405697
qP_L4	0.692302	0.355811	0.00164956	5.97449e-05	0.000425282	0.000489955	0.417762	0.03322	0.430898	0.494837	0.0038763	0.0239493	0.0239493	0.0239493	0.494837	0.563524	0.227148	0.0831239	0.227148	0.0831239	0.156255	0.430898	0.430898	0.713192	0.561276	0.227148	0.318426	0.0520305	0.0239493	0.0660828	0.874826	0.958122	0.563524	0.156255	0.0520305	0.0313249	0.0239493	0.00538526	0.0313249	0.0660828	0.37203	0.227148	0.0135878	0.0100821	0.0831239	0.494837	0.792896	0.563524	0.270149
ΦNO_L1	0.984965	0.039972	0.000130571	7.96719e-06	0.000205372	4.66925e-06	3.8968e-06	5.58718e-06	0.270149	0.270149	0.713192	0.156255	0.156255	0.318426	0.874826	0.874826	0.189264	0.792896	0.0405697	0.0405697	0.127809	0.0660828	0.0660828	0.0405697	0.948533	0.792896	0.958122	0.0660828	0.563524	0.494837	0.156255	0.792896	0.713192	0.713192	0.0520305	0.0239493	0.103563	0.0405697	0.0831239	0.430898	0.874826	0.227148	0.156255	0.636503	0.227148	0.0239493	0.0239493	0.270149	0.958122
ΦNO_L2	0.835784	0.282763	0.954917	0.0098322	0.835784	0.835784	0.984965	0.109205	0.189264	0.156255	0.00276182	0.00740591	0.000939209	0.000939209	0.00135951	0.00276182	0.874826	0.563524	0.227148	0.227148	0.792896	0.958122	0.318426	0.37203	0.846451	0.874826	0.494837	0.713192	0.563524	0.156255	0.127809	0.0313249	0.563524	0.874826	0.227148	0.189264	0.563524	0.430898	0.713192	0.227148	0.874826	0.636503	0.156255	0.0660828	0.0313249	0.0520305	0.0660828	0.0660828	0.874826
ΦNO_L3	0.984965	0.692302	0.0734189	0.748699	0.00349056	0.00187525	0.00212899	5.97449e-05	0.37203	0.0135878	0.0019477	0.00135951	0.000939209	0.000939209	0.000939209	0.000939209	0.713192	0.713192	0.792896	0.792896	0.156255	0.227148	0.494837	0.318426	0.846451	0.0831239	0.0520305	0.270149	0.0313249	0.00538526	0.000939209	0.00276182	0.494837	0.792896	0.494837	0.430898	0.563524	0.0313249	0.0135878	0.0831239	0.792896	0.156255	0.0135878	0.0313249	0.0135878	0.0100821	0.0100821	0.0100821	0.874826
ΦNO_L4	0.806474	0.000851652	0.0109595	0.865325	0.000152054	0.000152054	1.34286e-05	1.54561e-06	0.318426	0.0019477	0.00740591	0.00135951	0.000939209	0.000939209	0.000939209	0.000939209	0.189264	0.103563	0.563524	0.874826	0.156255	0.103563	0.127809	0.189264	0.948533	0.0831239	0.156255	0.636503	0.0239493	0.0019477	0.000939209	0.00135951	0.430898	0.227148	0.563524	0.792896	0.0831239	0.0313249	0.00538526	0.0520305	0.792896	0.0019477	0.00740591	0.0135878	0.00538526	0.00740591	0.000939209	0.00135951	0.430898
ΦNPQ_L1	0.250346	0.0167006	0.559101	0.336519	0.72031	0.299995	0.0225977	0.168932	0.792896	0.318426	0.0313249	0.318426	0.0520305	0.189264	0.563524	0.227148	0.318426	0.270149	0.103563	0.0313249	0.636503	0.0313249	0.0135878	0.00740591	0.846451	0.713192	0.189264	0.189264	0.713192	0.958122	0.792896	0.430898	0.430898	0.958122	0.0405697	0.0660828	0.0520305	0.227148	0.189264	0.00538526	0.0520305	0.0100821	0.563524	0.494837	0.189264	0.713192	0.37203	0.270149	0.103563
ΦNPQ_L2	0.439746	0.235149	0.0167006	0.0734189	0.00498804	0.0935128	0.439746	0.0437635	0.189264	0.0660828	0.000939209	0.0313249	0.000939209	0.0019477	0.0038763	0.00276182	0.270149	0.0660828	0.430898	0.636503	0.713192	0.713192	0.227148	0.189264	0.477676	0.792896	0.37203	0.563524	0.0405697	0.0520305	0.0831239	0.103563	0.636503	0.37203	0.0520305	0.0405697	0.0181296	0.0405697	0.0181296	0.0135878	0.189264	0.103563	0.270149	0.0239493	0.0019477	0.0405697	0.0181296	0.0100821	0.0831239
ΦNPQ_L3	0.509539	0.355811	0.000176832	0.000152054	9.4945e-06	0.000176832	0.00349056	7.00462e-05	0.37203	0.0831239	0.00135951	0.00740591	0.000939209	0.000939209	0.0019477	0.0181296	0.227148	0.563524	0.563524	0.494837	0.0313249	0.270149	0.958122	0.792896	0.651379	0.103563	0.0313249	0.0660828	0.00538526	0.0135878	0.0181296	0.0038763	0.874826	0.958122	0.00276182	0.0038763	0.000939209	0.0019477	0.00740591	0.0181296	0.37203	0.494837	0.0019477	0.00276182	0.000939209	0.00276182	0.000939209	0.0019477	0.156255
ΦNPQ_L4	0.58473	0.0675636	0.000563707	0.000489955	6.67645e-06	1.12992e-05	0.00241387	3.8968e-06	0.270149	0.103563	0.00276182	0.00740591	0.00276182	0.00135951	0.00740591	0.0239493	0.430898	0.227148	0.227148	0.127809	0.0660828	0.103563	0.874826	0.494837	0.846451	0.0405697	0.0660828	0.0313249	0.0135878	0.0239493	0.0405697	0.0100821	0.958122	0.227148	0.0135878	0.0239493	0.0019477	0.00276182	0.00276182	0.0239493	0.636503	0.00538526	0.0019477	0.0019477	0.0019477	0.00276182	0.00538526	0.0019477	0.713192
PQ_L1	0.250346	0.375785	4.66925e-06	2.64271e-05	3.24769e-06	2.64271e-05	8.20127e-05	2.64271e-05	0.713192	0.318426	0.189264	0.713192	0.636503	0.958122	0.318426	0.874826	0.00740591	0.958122	0.127809	0.430898	0.156255	0.270149	0.563524	0.874826	0.651379	0.958122	0.713192	0.874826	0.713192	0.563524	0.156255	0.713192	0.189264	0.792896	0.00276182	0.00740591	0.0181296	0.0181296	0.0135878	0.0019477	0.0405697	0.270149	0.430898	0.563524	0.103563	0.0520305	0.0100821	0.0181296	0.0405697
PQ_L2	0.417762	0.835784	0.00788273	0.00349056	0.00164956	0.0274687	0.664708	0.53403	0.874826	0.636503	0.0831239	0.318426	0.874826	0.792896	0.713192	0.127809	0.0038763	0.227148	0.792896	0.958122	0.430898	0.874826	0.37203	0.636503	0.746886	0.874826	0.636503	0.958122	0.270149	0.494837	0.792896	0.563524	0.0313249	0.227148	0.0100821	0.0135878	0.0100821	0.0100821	0.00538526	0.0660828	0.103563	0.0239493	0.792896	0.318426	0.227148	0.563524	0.494837	0.958122	0.00276182
PQ_L3	0.559101	0.865325	0.030227	0.00498804	0.220618	0.53403	0.375785	0.146774	0.227148	0.189264	0.227148	0.318426	0.103563	0.318426	0.0181296	0.0019477	0.0135878	0.127809	0.792896	0.37203	0.636503	0.563524	0.189264	0.318426	0.651379	0.792896	0.37203	0.270149	0.127809	0.494837	0.156255	0.189264	0.103563	0.713192	0.0239493	0.00276182	0.0100821	0.0019477	0.0405697	0.103563	0.103563	0.37203	0.189264	0.103563	0.37203	0.713192	0.103563	0.0135878	0.0100821
PQ_L4	0.417762	0.299995	0.157558	0.0204571	0.637561	0.865325	0.375785	0.355811	0.227148	0.0660828	0.318426	0.156255	0.563524	0.563524	0.0520305	0.0239493	0.127809	0.0313249	0.494837	0.127809	0.494837	0.713192	0.127809	0.37203	0.477676	0.958122	0.430898	0.0660828	0.156255	0.430898	0.0660828	0.189264	0.563524	0.227148	0.103563	0.0313249	0.0405697	0.00538526	0.127809	0.156255	0.270149	0.430898	0.103563	0.103563	0.318426	0.189264	0.0405697	0.0135878	0.103563
[truncated: 23 more columns]
